# Supplementary material for: Carbon stocks of three secondary coniferous forests along an altitudinal gradient on Loess Plateau in inland China
Source: PLoS One. 2018 May 3;13(5):e0196927. doi: 10.1371/journal.pone.0196927 (PMC5933742; doi:10.1371/journal.pone.0196927)
Supplement: S1 File — Abbreviations: BA, basal area; DomPer, percentage of basal area of dominated species; TB, total biomass; SB, shrub layer biomass; HB, herb layer biomass; MAI, mean annual increment; CWD, necromass of coarse wood debris; Floor, floor necromass; TC, total C stock; NC, necromass C stock; TSC, total soil C stock; 20SC-100SC, soil C stocks in 0-20cm, 20-40cm, 40-60cm, 60-80cm and 80-100cm soil layers respectively. SI units are used for all variables, i.e. meter for elevation, stems per hectare for stand density (DBH≥10 cm), square meters per hectare for BA, ton per hectare per year for MAI, ton per hectare for total biomass by components and ton C per hectare for total C stock by components. (CSV) [file pone.0196927.s005.csv]

Plot	Stand type	Elevation	Aspect	Position	Slope	Stand age	Density	BA	DomPercent	TB	CB	SB	HB	MAI	CWD	Floor	TC	NC	TSC	20SC	40SC	60SC	80SC	100SC
1	LP	1850	W	Mid	32	49	1000	37.18	100	187.18	166.54	19.49	0.82	3.81	4.52	8.36	310.07	6.44	207.25	63.49	47.5	41.53	34.9	19.82
2	LP	2350	NW	Mid	10	50	1600	56.97	100	278.07	267.82	0.01	0.689	5.37	10.48	4.94	404.26	7.71	258.06	69.27	61.08	51.41	44.78	31.52
3	LP	1790	NW	Mid	5	80	350	28.68	91	225.63	181.54	42.07	0.536	2.8	3.47	5.87	263.39	4.66	144.49	50.05	35.73	28.87	22.24	7.59
4	LP	1860	NE	Mid	11	69	600	43.66	86	301.42	287.15	12.51	0.318	4.35	3.64	4.88	276.49	4.26	118.05	39.56	33.7	23.71	17.09	3.99
5	LP	1960	NE	Mid	23	59	350	19.66	86.5	192.05	125.88	65.68	0.207	3.25	1.05	4.13	354.84	2.59	254.91	61.85	64.41	51.07	44.44	33.14
6	LP	2430	NE	Mid	20	57	800	38.76	74	223.21	220.15	0	0.397	3.87	5.46	5.34	390.18	5.4	271.27	73.01	63.7	53.62	46.99	33.95
7	LP	2000	NE	Mid	25	61	875	36.13	74	230.84	211.08	15.34	0.589	3.72	5.38	1.63	315.19	3.5	195.39	62.55	42.94	39.85	33.22	16.83
8	LP	2250	E	Mid	5	53	975	60.8	100	361.46	359.96	0.77	0.22	6.81	3.09	4.24	474.47	3.66	284.89	83.29	61.12	56.48	49.85	34.15
9	LP	2400	N	Mid	10	53	1075	45.59	79.5	251.2	246.78	0	0.279	4.66	5.31	3.51	389.69	4.41	258.06	69.27	61.08	51.41	44.78	31.52
10	LP	2500	E	Mid	30	58	900	41.12	96.5	227.78	217.17	0	0.276	3.75	11.75	2.86	388.92	7.31	269.56	77.05	60.63	53.17	46.54	32.18
11	LP	2570	E	Mid	29	82	525	57.08	100	414.7	402.87	7.91	1.492	5.03	5.79	8.31	510.58	7.05	291.59	74.68	67.89	58.57	51.94	38.51
12	LP	2600	NE	Mid	20	52	1050	45.29	82	271.2	263.26	0.32	0.541	5.08	9.25	9.57	409.45	9.41	264.04	65.88	65.68	52.35	45.72	34.41
13	LP	2250	NW	Mid	5	60	975	58.51	92.5	354.65	354.1	0	0.554	5.91	0.81	1.05	432.29	0.94	248.81	74.03	53.22	50.45	43.82	27.29
14	LP	1900	NW	Mid	15	80	400	48.65	86.5	393.69	364.11	28.79	0.79	4.92	2.45	4.6	469.26	3.52	264.03	78.36	58.88	51.48	44.85	30.46
15	LP	2200	N	Mid	13	74	500	44.39	100	308.68	292.18	15.45	0.426	4.16	4.47	10.14	363	7.31	197.23	53.28	51.36	39.28	32.65	20.66
16	LP	2200	E	Mid	12	60	850	46.82	100	294.34	264.14	4.29	0.81	4.49	5.76	2.47	339.59	4.12	197.23	53.28	51.36	39.28	32.65	20.66
17	LP	1900	E	Mid	20	73	725	41.19	75.5	300.61	257.49	36.69	0.19	4.03	8.2	5.61	387.37	6.9	230.41	60.87	58.39	45.28	38.65	27.22
18	LP	1900	E	Mid	20	65	500	33.07	83.2	228.74	209.89	16.55	0.482	3.49	2.79	8.09	270.42	5.44	150.24	47.68	39.16	30.07	23.44	9.89
19	PM	2200	NE	Mid	16	66	575	36.88	70	264.7	257.87	6.64	0.18	4.01	0.71	1.91	341.81	1.31	204.6	56.05	49.17	38.23	29.87	31.27
20	PM	2650	NE	Mid	21	63	1300	67.24	100	457.89	456.83	0.67	0.392	7.27	0.76	2.48	491.5	1.62	254.92	67.91	57.07	48.42	40.06	41.46
21	PM	1890	NE	Mid	11	59	900	52.64	75	382.68	373.32	9.06	0.302	6.49	1.71	7.64	466.84	4.67	266.15	63.6	64.93	50.98	42.62	44.02
22	PM	1950	NE	Mid	26	85	400	44.37	100	375.86	358.57	16.65	0.476	4.42	0.95	3.5	378.45	2.23	183.78	47.83	47.24	34.68	26.32	27.72
23	PM	2390	NW	Mid	26	68	650	41.08	96	296.31	288.43	4.98	0.787	4.33	3.55	3.91	379.26	3.73	224.66	55.53	54.74	43.23	34.88	36.28
24	PM	1800	NE	Mid	25	59	1325	58.56	92	396.83	384.09	6.81	0.59	6.64	6.66	6.57	398.21	6.62	190.78	36.92	56.31	37.62	29.27	30.67
25	PM	1894	E	Mid	6	61	650	34.44	91	265.61	241.05	14.98	0.61	4.21	13.8	10.18	318.52	11.99	175.27	50.44	40.66	33.16	24.8	26.2
26	PM	1890	W	Mid	14	65	650	39.06	100	297.49	284.42	12.5	0.564	4.58	0.77	7.51	365.82	4.15	209.31	63.39	45.24	38.67	30.31	31.71
27	PM	1870	E	Mid	9	82	400	36.28	95.6	291.31	279.7	6.64	0.335	3.5	5.13	7.24	272.35	6.19	119.7	34.05	33.74	22.41	14.05	15.45
28	PM	2412	NE	Mid	6	51	1000	29.43	90	175.12	171.55	0.32	0.961	3.39	3.62	8.75	331.31	6.18	236.38	56.55	59.11	45.34	36.99	38.39
29	PM	2300	NW	Mid	16	56	1350	52.04	95	335.05	332.35	0	0.659	5.95	4.88	7.47	412.65	6.17	235.58	56.02	58.67	45.4	37.05	38.45
30	PM	2208	E	Mid	7	51	1575	47.12	78	305	274.18	0	0.197	5.38	10.62	23.45	342.65	17.04	184.67	52.42	45.65	33.97	25.62	27.02
31	PM	2240	E	Mid	10	54	1425	47.43	100	296.52	292.25	1.51	0.626	5.45	3.32	4.2	371.03	3.76	216.26	54.45	53.94	41.06	32.7	34.1
32	PM	2086	NW	Mid	36	60	825	36.64	100	243.27	239.51	1.01	0.394	4.02	3.24	5.13	333.94	4.18	206.16	47.2	55.08	39.73	31.38	32.78
33	PM	1998	W	Mid	6	49	1600	41.55	99.5	246.61	236.92	3.79	0.377	4.92	6.2	9.18	350.5	7.69	218.88	57.92	51.22	41.69	33.33	34.73
34	PM	1880	W	Mid	36	59	950	38.43	97.5	281.56	264	14.55	0.61	4.73	5.9	5.25	305.55	5.57	157.19	40.88	42.6	29.67	21.32	22.72
35	PM	1884	E	Mid	6	50	950	44.99	75.1	358.28	350.3	3.01	0.308	7.07	5.13	5.73	309.33	5.42	123.94	37.9	32.76	22.86	14.51	15.91
36	PM	2500	NE	Mid	6	66	1125	70.67	75	502.1	499.78	1.3	0.62	7.6	1.78	7.27	461.08	4.53	198.88	52.86	48.28	37.68	29.33	30.73
37	PT	1830	N	Mid	20	72	375	29.04	100	176	148.78	26.8	0.426	2.44	1.07	10.87	206.02	5.97	116.47	39.42	25.33	21.35	17.08	13.3
38	PT	1716	NW	Mid	25	62	500	22.45	90	91.07	68.38	22.2	0.22	1.46	1.64	8.37	157.15	5.01	109.64	43.31	24.35	18.1	13.83	10.05
39	PT	1769	NE	Mid	15	79	275	27.76	100	193.68	140.52	49.77	0.669	2.42	4.38	4.7	209.03	4.54	109.57	38.07	23.46	20.12	15.85	12.07
40	PT	1340	NW	Mid	22	58	1035	38.12	95	235.59	176.84	55.62	0.384	4.01	5.01	5.52	245.64	5.26	123.96	40.76	27.84	22.56	18.29	14.51
41	PT	1370	N	Mid	10	52	675	18.55	90	158.15	79.69	78.26	0.207	3.04	3.92	20.58	200.33	12.25	117.25	41.46	25.78	20.78	16.51	12.73
42	PT	1560	E	Mid	30	55	625	16.42	81	144.96	73.14	64.89	0.285	2.51	8.19	9.88	204.96	9.03	132.29	48.58	27.83	22.73	18.46	14.68
43	PT	1600	NE	Mid	5	77	375	19.37	81.5	138.78	96.53	41.95	0.223	1.8	1.86	6.98	196.26	4.42	123.93	42.79	27.6	21.95	17.68	13.9
44	PT	1710	W	Mid	20	47	925	26.04	100	187.46	117.05	69.93	0.482	3.99	1.09	6.97	196.83	4.03	114.18	38.87	26.01	20.54	16.27	12.49
45	PT	1450	NE	Mid	20	88	225	16.99	90.5	159.53	126.24	30.48	0.098	1.78	3.42	14.65	202.34	9.04	133.27	46.83	29.13	23.21	18.94	15.16
46	PT	1900	NE	Mid	13	77	550	46.23	95	265.88	235.78	24.3	0.525	3.38	6.45	9.79	243.85	8.11	113.39	39.88	24.5	20.45	16.17	12.4
47	PT	1608	N	Mid	18	84	700	74.87	100	315.81	400.52	18.41	0.272	4.99	0.71	4.15	372.56	2.43	153.97	52.83	31.13	27.45	23.18	19.4
48	PT	1624	NE	Mid	15	83	701	74.29	100	314.02	399.32	26.74	0.403	5.14	0.56	5.95	359.94	3.26	134.41	42.55	30.95	24.41	20.14	16.36
49	PT	1800	NW	Mid	27	60	475	26.87	100	159.79	131.06	23.16	0.505	2.58	6.63	12.09	212.35	9.35	132.32	46.45	27.29	23.63	19.36	15.58
50	PT	1360	N	Mid	32	62	550	33.14	87.5	201.3	173.4	27.29	0.126	3.24	2.21	12.53	247.75	7.36	142.3	49.24	31.15	24.74	20.47	16.69
51	PT	1420	N	Mid	33	53	575	26.34	85.5	152.81	128.99	21.12	0.223	2.84	5.92	17.83	209.13	11.88	129.76	45.02	28.67	22.8	18.53	14.75
52	PT	1350	NE	Mid	23	48	800	22.71	100	135.29	101.97	31.86	0.321	2.79	2.21	5.82	192.82	4.02	135.33	50.82	26.41	23.47	19.2	15.42
53	PT	1574	NW	Mid	31	56	1005	43.51	100	226.11	207.52	18.36	0.23	4.04	0.79	8.09	230.42	4.45	133.27	46.83	29.13	23.21	18.94	15.16
54	PT	1550	NW	Mid	20	84	800	52.83	100	280.02	256.39	23.37	0.262	3.33	0.9	9.44	256.64	5.17	132.32	46.45	27.29	23.63	19.36	15.58
